# Supplementary material for: Longevity in response to lowered insulin signaling requires glycine N‐methyltransferase‐dependent spermidine production
Source: Aging Cell. 2019 Nov 13;19(1):e13043. doi: 10.1111/acel.13043 (PMC6974722; doi:10.1111/acel.13043)
Supplement: Supplementary file 2 [file ACEL-19-e13043-s002.xlsx]

## Sheet: Summary
Age interval	age at death
Dx	number dead
Nx	number alive
Cx	number censored
Figure 2A and 2B
FB-GAL4/+
Pumpless-GAL4/+
UAS-Gnmt/+
UAS-Gnmt/FB-GAL4
UAS-Gnmt/Pumpless-GAL4
Figure 3
wDah
dilp2-3,5
GNMTmi
dilp2-3,5, GNMTmi
Figure 4C
wDah_SYA
wDah_1mM Spd
Gnmt_SYA
Gnmt_1mM Spd
dilp2-3,5_SYA
dilp2-3,5_1mM Spd
Gnmt;dilp2-3,5_SYA
Gnmt;dilp2-3,5_1mM Spd
Figure 2C and S2E
UAS-Gnmt/+ _EtOH
UAS-Gnmt/+_RU
S106GS/+_EtOH
S106GS/+_RU
UAS-Gnmt/S106GS_EtOH
UAS-Gnmt/S106GS_RU
Figure S2F
UAS-Gnmt/+
NP1-GAL4/+
NP1-GAL4/UAS-Gnmt
Figure S3A
FB-GAL4/+
Pumpless-GAL4/+
UAS-Gnmt/+
UAS-Gnmt/FB-GAL4
UAS-Gnmt/Pumpless-GAL4
Figure S3B
UAS-Gnmt/+_EtOH
UAS-Gnmt/+_RU
S106GS/+_EtOH
S106GS/+_RU
UAS-Gnmt/S106GS_EtOH
UAS-Gnmt/S106GS_RU
Figure S3C
UAS-Gnmt/+_EtOH
UAS-Gnmt/+_RU
S106GS/+_EtOH
S106GS/+_RU
UAS-Gnmt/S106GS_EtOH
UAS-Gnmt/S106GS_RU

## Sheet: Figure 2A and B
day	FB-GAL4/+	FB-GAL4/+	FB-GAL4/+	Pumpless-GAL4/+	Pumpless-GAL4/+	Pumpless-GAL4/+	UAS-Gnmt/+	UAS-Gnmt/+	UAS-Gnmt/+	UAS-Gnmt/FB-GAL4	UAS-Gnmt/FB-GAL4	UAS-Gnmt/FB-GAL4	UAS-Gnmt/Pumpless-GAL4	UAS-Gnmt/Pumpless-GAL4	UAS-Gnmt/Pumpless-GAL4
Age interval	Dx	Nx	Cx	Dx	Nx	Cx	Dx	Nx	Cx	Dx	Nx	Cx	Dx	Nx	Cx
0		150	0		150	0		150	0		150	0		149	0
0	0	150	0	0	150	0	0	150	0	0	150	0	0	149	0
2	0	150	0	0	150	0	0	150	0	0	150	0	0	149	0
4	0	150	0	0	150	0	0	150	0	0	150	0	0	149	0
7	0	150	0	0	150	0	0	150	0	0	150	0	0	149	0
9	0	150	0	0	150	0	0	150	0	0	150	0	0	149	0
11	0	150	0	0	150	0	0	150	0	0	150	0	0	149	0
14	0	150	0	0	150	0	0	150	0	0	150	0	0	149	0
16	0	150	0	0	150	0	0	150	0	0	150	0	0	149	0
18	0	150	0	0	150	0	0	150	0	0	150	0	0	149	0
21	1	149	0	0	150	0	2	148	0	0	150	0	0	149	0
23	0	149	1	0	150	1	0	148	0	0	150	0	0	149	0
25	0	148	0	0	149	0	0	148	0	0	150	1	0	149	0
28	0	148	0	0	149	0	0	148	0	0	149	0	0	149	0
30	0	148	0	0	149	0	0	148	0	0	149	0	2	147	0
32	0	148	0	1	148	0	0	148	0	0	149	1	0	147	0
35	1	147	0	1	147	0	0	148	0	0	148	0	0	147	0
37	1	146	0	1	146	0	3	145	0	0	148	0	0	147	0
39	2	144	0	3	143	0	5	140	0	1	147	0	1	146	0
42	2	142	0	1	142	0	4	136	0	0	147	0	0	146	0
44	1	141	0	1	141	0	3	133	0	1	146	0	1	145	0
46	3	138	0	3	138	0	2	131	0	2	144	0	2	143	0
49	3	135	0	3	135	0	5	126	0	3	141	0	2	141	0
51	3	132	0	2	133	0	3	123	0	3	138	0	2	139	0
53	8	124	0	4	129	0	9	114	0	2	136	0	2	137	0
56	32	92	0	12	117	0	22	92	0	11	125	0	10	127	0
58	11	81	0	16	101	0	7	85	0	8	117	0	8	119	0
60	20	61	0	17	84	0	13	72	0	13	104	0	12	107	0
63	13	48	0	16	68	0	14	58	0	14	90	0	18	89	0
65	8	40	0	18	50	0	14	44	0	16	74	0	16	73	0
67	9	31	0	19	31	0	16	28	0	12	62	0	16	57	0
70	18	13	0	23	8	0	21	7	0	33	29	0	14	43	0
72	4	9	0	5	3	0	4	3	0	5	24	0	15	28	0
74	5	4	0	2	1	0	2	1	0	7	17	0	7	21	0
77	2	2	0	1	0	0	1	0	0	9	8	0	11	10	0
79	1	1	0	0	0	0	0	0	0	5	3	0	6	4	0
81	1	0	0	0	0	0	0	0	0	2	1	0	3	1	0
84	0	0	0	0	0	0	0	0	0	0	1	0	1	0	0
86	0	0	0	0	0	0	0	0	0	1	0	0	0	0	0
86	0	0	0	0	0	0	0	0	0	0	0	0	0	0	0
86	0	0	0	0	0	0	0	0	0	0	0	0	0	0	0
86	0	0	0	0	0	0	0	0	0	0	0	0	0	0	0
86	0	0	0	0	0	0	0	0	0	0	0	0	0	0	0
86	0	0	0	0	0	0	0	0	0	0	0	0	0	0	0
86	0	0	0	0	0	0	0	0	0	0	0	0	0	0	0
86	0	0	0	0	0	0	0	0	0	0	0	0	0	0	0
86	0	0	0	0	0	0	0	0	0	0	0	0	0	0	0
86	0	0	0	0	0	0	0	0	0	0	0	0	0	0	0
86	0	0	0	0	0	0	0	0	0	0	0	0	0	0	0
86	0	0	0	0	0	0	0	0	0	0	0	0	0	0	0
86	0	0	0	0	0	0	0	0	0	0	0	0	0	0	0
86	0	0	0	0	0	0	0	0	0	0	0	0	0	0	0
86	0	0	0	0	0	0	0	0	0	0	0	0	0	0	0
86	0	0	0	0	0	0	0	0	0	0	0	0	0	0	0
86	0	0	0	0	0	0	0	0	0	0	0	0	0	0	0
86	0	0	0	0	0	0	0	0	0	0	0	0	0	0	0
86	0	0	0	0	0	0	0	0	0	0	0	0	0	0	0
86	0	0	0	0	0	0	0	0	0	0	0	0	0	0	0
86	0	0	0	0	0	0	0	0	0	0	0	0	0	0	0
86	0	0	0	0	0	0	0	0	0	0	0	0	0	0	0
86	0	0	0	0	0	0	0	0	0	0	0	0	0	0	0
86	0	0	0	0	0	0	0	0	0	0	0	0	0	0	0
86	0	0	0	0	0	0	0	0	0	0	0	0	0	0	0
86	0	0	0	0	0	0	0	0	0	0	0	0	0	0	0
86	0	0	0	0	0	0	0	0	0	0	0	0	0	0	0
86	0	0	0	0	0	0	0	0	0	0	0	0	0	0	0
86	0	0	0	0	0	0	0	0	0	0	0	0	0	0	0
86	0	0	0	0	0	0	0	0	0	0	0	0	0	0	0
86	0	0	0	0	0	0	0	0	0	0	0	0	0	0	0
86	0	0	0	0	0	0	0	0	0	0	0	0	0	0	0
86	0	0	0	0	0	0	0	0	0	0	0	0	0	0	0
86	0	0	0	0	0	0	0	0	0	0	0	0	0	0	0
86	0	0	0	0	0	0	0	0	0	0	0	0	0	0	0
86	0	0	0	0	0	0	0	0	0	0	0	0	0	0	0
86	0	0	0	0	0	0	0	0	0	0	0	0	0	0	0
86	0			0			0			0			0

## Sheet: Figure 3
day	wDah	wDah	wDah	dilp2-3,5	dilp2-3,5	dilp2-3,5	GNMTmi	GNMTmi	GNMTmi	dilp2-3,5, GNMTmi	dilp2-3,5, GNMTmi	dilp2-3,5, GNMTmi
Age interval	Dx	Nx	Cx	Dx	Nx	Cx	Dx	Nx	Cx	Dx	Nx	Cx
0		201	0		202	4		199	1		202	3
2	0	201	0	0	198	4	0	198	0	0	199	1
4	0	201	1	0	194	1	0	198	0	0	198	0
7	0	200	1	0	193	0	2	196	0	0	198	0
9	0	199	0	0	193	0	0	196	0	0	198	0
11	0	199	0	0	193	0	0	196	0	0	198	0
14	0	199	1	0	193	0	0	196	0	0	198	3
16	0	198	0	0	193	0	0	196	0	0	195	0
18	0	198	0	0	193	0	2	194	0	0	195	0
21	0	198	0	0	193	1	1	193	0	0	195	0
23	0	198	1	0	192	0	1	192	0	0	195	0
25	0	197	1	0	192	0	0	192	1	1	194	2
28	1	195	0	0	192	0	1	190	0	0	192	0
30	0	195	0	0	192	0	0	190	0	0	192	1
32	1	194	0	0	192	0	1	189	0	0	191	0
35	0	194	0	0	192	0	3	186	0	1	190	0
37	0	194	0	0	192	0	3	183	0	1	189	1
39	2	192	0	1	191	0	0	183	0	0	188	2
42	2	190	0	1	190	0	2	181	0	1	185	0
44	1	189	0	0	190	1	1	180	0	0	185	0
46	3	186	0	0	189	0	3	177	0	0	185	0
49	3	183	0	6	183	0	3	174	0	0	185	0
51	0	183	0	0	183	0	1	173	0	2	183	0
53	4	179	1	0	183	0	3	170	0	1	182	0
56	5	173	0	1	182	0	3	167	0	6	176	0
58	11	162	1	3	179	0	5	162	0	0	176	0
60	13	148	0	1	178	0	7	155	1	1	175	0
63	25	123	1	3	175	0	9	145	0	9	166	0
65	20	102	0	3	172	0	8	137	0	3	163	0
67	19	83	1	5	167	0	10	127	0	9	154	0
70	31	51	0	7	160	0	21	106	0	12	142	0
72	14	37	0	5	155	0	23	83	0	12	130	0
75	25	12	0	15	140	0	33	50	0	19	111	0
77	4	8	0	8	132	0	12	38	0	11	100	0
79	3	5	0	7	125	0	11	27	0	14	86	0
81	3	2	0	18	107	0	12	15	0	0	86	0
84	2	0	0	29	78	0	10	5	0	79	7	0
86	0	0	0	10	68	0	1	4	0	1	6	0
88	0	0	0	9	59	0	3	1	0	0	6	0
91	0	0	0	26	33	0	0	1	0	4	2	0
93	0	0	0	6	27	0	1	0	0	0	2	0
95	0	0	0	5	22	0	0	0	0	2	0	0
98	0	0	0	11	11	0	0	0	0	0	0	0
100	0	0	0	3	8	0	0	0	0	0	0	0
102	0	0	0	4	4	0	0	0	0	0	0	0
105	0	0	0	4	0	0	0	0	0	0	0	0

## Sheet: Figure 4C
day	wDah_SYA	wDah_SYA	wDah_SYA	wDah_1mM Spd	wDah_1mM Spd	wDah_1mM Spd	Gnmt_SYA	Gnmt_SYA	Gnmt_SYA	Gnmt_1mM Spd	Gnmt_1mM Spd	Gnmt_1mM Spd	dilp2-3,5_SYA	dilp2-3,5_SYA	dilp2-3,5_SYA	dilp2-3,5_1mM Spd	dilp2-3,5_1mM Spd	dilp2-3,5_1mM Spd	Gnmt;dilp2-3,5_SYA	Gnmt;dilp2-3,5_SYA	Gnmt;dilp2-3,5_SYA	Gnmt;dilp2-3,5_1mM Spd	Gnmt;dilp2-3,5_1mM Spd	Gnmt;dilp2-3,5_1mM Spd
Age interval	Dx	Nx	Cx	Dx	Nx	Cx	Dx	Nx	Cx	Dx	Nx	Cx	Dx	Nx	Cx	Dx	Nx	Cx	Dx	Nx	Cx	Dx	Nx	Cx
0		150	0		150	0		150	0		150	0		150	0		149	0		150	0		144	0
3	0	150	0	0	150	0	0	150	0	0	150	0	0	150	0	0	149	0	0	150	0	0	144	0
5	0	150	0	0	150	0	0	150	0	0	150	0	0	150	0	0	149	0	1	149	0	0	144	0
7	0	150	0	0	150	0	1	149	0	0	150	0	0	150	0	0	149	0	0	149	0	0	144	0
10	0	150	0	0	150	0	0	149	0	0	150	2	0	150	0	0	149	0	0	149	0	0	144	0
12	0	150	0	0	150	0	0	149	0	0	148	0	0	150	0	0	149	0	0	149	0	0	144	0
14	0	150	0	0	150	0	1	148	0	0	148	0	0	150	0	0	149	0	0	149	0	1	143	0
17	0	150	0	0	150	0	0	148	0	0	148	0	0	150	0	0	149	0	0	149	0	0	143	0
19	0	150	0	0	150	0	0	148	0	0	148	1	0	150	0	0	149	0	0	149	0	0	143	0
21	0	150	0	0	150	0	1	147	0	0	147	1	0	150	0	0	149	0	0	149	0	0	143	0
24	1	149	0	1	149	0	0	147	0	1	145	0	0	150	0	1	148	0	0	149	0	2	141	0
26	2	147	0	0	149	0	0	147	0	0	145	0	2	148	0	0	148	0	0	149	0	0	141	0
28	0	147	0	0	149	0	0	147	0	0	145	0	0	148	0	0	148	0	1	148	0	0	141	0
31	1	146	0	0	149	0	0	147	0	0	145	0	0	148	0	0	148	0	1	147	1	2	139	0
33	0	146	0	0	149	0	0	147	0	1	144	0	0	148	0	1	147	0	2	144	0	0	139	0
35	4	142	0	0	149	0	6	141	0	1	143	0	0	148	0	0	147	0	1	143	0	2	137	0
38	3	139	0	1	148	0	3	138	0	1	142	0	0	148	0	0	147	0	1	142	0	2	135	0
40	2	137	0	1	147	0	1	137	0	0	142	0	0	148	0	0	147	0	1	141	0	0	135	0
42	2	135	0	3	144	0	3	134	0	9	133	0	0	148	0	0	147	0	0	141	0	1	134	0
45	6	129	0	3	141	0	3	131	0	3	130	0	0	148	0	0	147	0	2	139	0	3	131	0
47	3	126	0	1	140	0	4	127	0	4	126	0	0	148	0	1	146	0	0	139	0	0	131	0
49	7	119	0	3	137	0	1	126	0	6	120	0	0	148	0	0	146	0	0	139	0	0	131	0
52	15	104	0	13	124	0	18	108	0	32	88	0	3	145	0	4	142	0	5	134	0	3	128	0
54	10	94	0	5	119	0	12	96	0	15	73	0	1	144	0	1	141	0	1	133	0	0	128	0
56	8	86	0	7	112	0	27	69	0	21	52	0	1	143	0	1	140	0	1	132	0	0	128	0
59	14	72	0	8	104	0	18	51	0	9	43	0	0	143	0	1	139	0	3	129	0	0	128	0
61	11	61	0	9	95	0	5	46	0	6	37	0	0	143	0	1	138	0	2	127	0	0	128	0
63	10	51	0	11	84	0	9	37	0	8	29	0	0	143	0	1	137	0	2	125	0	1	127	0
66	18	33	0	27	57	1	20	17	0	18	11	0	4	139	0	6	131	0	12	113	0	3	124	0
68	8	25	0	12	44	0	8	9	0	2	9	0	4	135	0	2	129	0	5	108	0	2	122	0
70	10	15	0	11	33	0	6	3	0	2	7	0	7	128	0	9	120	0	17	91	0	7	115	0
73	7	8	0	10	23	0	1	2	0	1	6	0	20	108	0	16	104	0	19	72	0	13	102	0
75	3	5	0	9	14	0	2	0	0	5	1	0	12	96	0	17	87	0	15	57	0	11	91	0
77	3	2	0	9	5	0	0	0	0	1	0	0	14	82	0	10	77	0	8	49	0	10	81	0
80	1	1	0	1	4	0	0	0	0	0	0	0	25	57	0	24	53	0	19	30	0	29	52	0
82	0	1	0	2	2	0	0	0	0	0	0	0	36	21	0	33	20	0	17	13	0	30	22	0
84	0	1	0	0	2	0	0	0	0	0	0	0	8	13	0	9	11	0	8	5	0	10	12	0
87	0	1	0	0	2	0	0	0	0	0	0	0	8	5	0	10	1	0	5	0	0	8	4	0
89	0	1	0	0	2	0	0	0	0	0	0	0	2	3	0	1	0	0	0	0	0	4	0	0
91	1	0	0	2	0	0	0	0	0	0	0	0	1	2	0	0	0	0	0	0	0	0	0	0
94	0	0	0	0	0	0	0	0	0	0	0	0	1	1	0	0	0	0	0	0	0	0	0	0
97	0	0	0	0	0	0	0	0	0	0	0	0	1	0	0	0	0	0	0	0	0	0	0	0
97	0	0	0	0	0	0	0	0	0	0	0	0	0	0	0	0	0	0	0	0	0	0	0	0
97	0	0	0	0	0	0	0	0	0	0	0	0	0	0	0	0	0	0	0	0	0	0	0	0
97	0	0	0	0	0	0	0	0	0	0	0	0	0	0	0	0	0	0	0	0	0	0	0	0
97	0	0	0	0	0	0	0	0	0	0	0	0	0	0	0	0	0	0	0	0	0	0	0	0
97	0	0	0	0	0	0	0	0	0	0	0	0	0	0	0	0	0	0	0	0	0	0	0	0
97	0	0	0	0	0	0	0	0	0	0	0	0	0	0	0	0	0	0	0	0	0	0	0	0
97	0	0	0	0	0	0	0	0	0	0	0	0	0	0	0	0	0	0	0	0	0	0	0	0
97	0	0	0	0	0	0	0	0	0	0	0	0	0	0	0	0	0	0	0	0	0	0	0	0
97	0	0	0	0	0	0	0	0	0	0	0	0	0	0	0	0	0	0	0	0	0	0	0	0
97	0	0	0	0	0	0	0	0	0	0	0	0	0	0	0	0	0	0	0	0	0	0	0	0
97	0	0	0	0	0	0	0	0	0	0	0	0	0	0	0	0	0	0	0	0	0	0	0	0
97	0	0	0	0	0	0	0	0	0	0	0	0	0	0	0	0	0	0	0	0	0	0	0	0
97	0	0	0	0	0	0	0	0	0	0	0	0	0	0	0	0	0	0	0	0	0	0	0	0
97	0	0	0	0	0	0	0	0	0	0	0	0	0	0	0	0	0	0	0	0	0	0	0	0
97	0	0	0	0	0	0	0	0	0	0	0	0	0	0	0	0	0	0	0	0	0	0	0	0
97	0	0	0	0	0	0	0	0	0	0	0	0	0	0	0	0	0	0	0	0	0	0	0	0
97	0	0	0	0	0	0	0	0	0	0	0	0	0	0	0	0	0	0	0	0	0	0	0	0
97	0	0	0	0	0	0	0	0	0	0	0	0	0	0	0	0	0	0	0	0	0	0	0	0
97	0	0	0	0	0	0	0	0	0	0	0	0	0	0	0	0	0	0	0	0	0	0	0	0
97	0	0	0	0	0	0	0	0	0	0	0	0	0	0	0	0	0	0	0	0	0	0	0	0
97	0	0	0	0	0	0	0	0	0	0	0	0	0	0	0	0	0	0	0	0	0	0	0	0
97	0	0	0	0	0	0	0	0	0	0	0	0	0	0	0	0	0	0	0	0	0	0	0	0
97	0	0	0	0	0	0	0	0	0	0	0	0	0	0	0	0	0	0	0	0	0	0	0	0
97	0	0	0	0	0	0	0	0	0	0	0	0	0	0	0	0	0	0	0	0	0	0	0	0
97	0	0	0	0	0	0	0	0	0	0	0	0	0	0	0	0	0	0	0	0	0	0	0	0
97	0	0	0	0	0	0	0	0	0	0	0	0	0	0	0	0	0	0	0	0	0	0	0	0
97	0	0	0	0	0	0	0	0	0	0	0	0	0	0	0	0	0	0	0	0	0	0	0	0
97	0	0	0	0	0	0	0	0	0	0	0	0	0	0	0	0	0	0	0	0	0	0	0	0
97	0	0	0	0	0	0	0	0	0	0	0	0	0	0	0	0	0	0	0	0	0	0	0	0
97	0	0	0	0	0	0	0	0	0	0	0	0	0	0	0	0	0	0	0	0	0	0	0	0
97	0	0	0	0	0	0	0	0	0	0	0	0	0	0	0	0	0	0	0	0	0	0	0	0
97	0	0	0	0	0	0	0	0	0	0	0	0	0	0	0	0	0	0	0	0	0	0	0	0
97	0	0	0	0	0	0	0	0	0	0	0	0	0	0	0	0	0	0	0	0	0	0	0	0
97	0	0		0	0		0	0		0	0		0	0		0	0		0	0		0	0

## Sheet: Figure 2C and S2E
day	UAS-Gnmt/+ _EtOH	UAS-Gnmt/+ _EtOH	UAS-Gnmt/+ _EtOH	UAS-Gnmt/+_RU	UAS-Gnmt/+_RU	UAS-Gnmt/+_RU	S106GS/+_EtOH	S106GS/+_EtOH	S106GS/+_EtOH	S106GS/+_RU	S106GS/+_RU	S106GS/+_RU	UAS-Gnmt/S106GS_EtOH	UAS-Gnmt/S106GS_EtOH	UAS-Gnmt/S106GS_EtOH	UAS-Gnmt/S106GS_RU	UAS-Gnmt/S106GS_RU	UAS-Gnmt/S106GS_RU
Age interval	Dx	Nx	Cx	Dx	Nx	Cx	Dx	Nx	Cx	Dx	Nx	Cx	Dx	Nx	Cx	Dx	Nx	Cx
0		149	0		150	0		150	0		150	0		149	0		149	0
2	0	149	0	0	150	0	0	150	0	0	150	0	0	149	0	0	149	0
3	0	149	0	0	150	0	0	150	0	0	150	0	0	149	0	0	149	0
6	0	149	0	0	150	0	0	150	0	0	150	0	0	149	0	0	149	0
8	0	149	2	0	150	0	0	150	1	0	150	0	0	149	1	0	149	0
10	0	147	0	0	150	0	0	149	1	0	150	0	1	147	0	0	149	1
13	0	147	0	0	150	0	0	148	0	0	150	0	0	147	0	0	148	0
15	0	147	0	0	150	0	0	148	0	1	149	0	0	147	0	0	148	0
18	0	147	0	0	150	0	0	148	0	1	148	0	0	147	0	0	148	0
20	0	147	0	0	150	0	0	148	0	0	148	0	0	147	0	0	148	0
23	1	146	0	0	150	0	1	147	0	0	148	0	1	146	0	0	148	0
25	0	146	0	0	150	0	0	147	0	0	148	0	0	146	0	0	148	0
27	0	146	0	0	150	0	0	147	0	0	148	0	0	146	0	0	148	0
29	1	145	0	0	150	0	0	147	0	0	148	0	0	146	0	0	148	0
31	1	144	0	1	149	0	1	146	0	1	147	0	0	146	0	0	148	0
34	2	142	0	0	149	0	2	144	0	1	146	0	0	146	0	0	148	0
37	1	141	0	0	149	0	2	142	0	1	145	0	3	143	0	0	148	0
41	2	139	0	1	148	2	1	141	0	5	140	0	4	139	0	0	148	0
43	3	136	0	1	145	0	2	139	0	1	139	0	1	138	0	0	148	0
45	1	135	0	2	143	1	1	138	0	1	138	0	2	136	0	0	148	0
48	3	132	0	3	139	0	2	136	0	4	134	0	2	134	0	1	147	0
50	4	128	0	1	138	0	1	135	0	3	131	0	4	130	0	1	146	0
52	6	122	0	1	137	0	4	131	0	2	129	0	4	126	0	1	145	0
55	6	116	0	5	132	0	4	127	0	4	125	0	11	115	0	4	141	0
57	8	108	0	10	122	0	10	117	0	2	123	0	5	110	0	4	137	0
60	6	102	0	15	107	0	18	99	0	14	109	0	20	90	0	12	125	0
63	19	83	0	24	83	0	13	86	0	17	92	0	22	68	0	12	113	0
66	30	53	0	23	60	0	29	57	0	32	60	0	29	39	0	18	95	0
69	21	32	0	32	28	0	26	31	0	28	32	0	14	25	0	36	59	0
71	11	21	0	12	16	0	12	19	0	6	26	0	7	18	0	12	47	0
73	13	8	0	7	9	0	11	8	0	5	21	0	8	10	0	13	34	0
76	2	6	0	8	1	0	5	3	0	17	4	0	8	2	0	11	23	0
78	0	6	0	0	1	0	1	2	0	0	4	0	0	2	0	4	19	0
80	2	4	0	1	0	0	1	1	0	1	3	0	0	2	0	7	12	0
83	1	3	0	0	0	0	1	0	0	2	1	0	0	2	0	4	8	0
85	2	1	0	0	0	0	0	0	0	1	0	0	1	1	0	3	5	0
87	1	0	0	0	0	0	0	0	0	0	0	0	1	0	0	2	3	0
90	0	0	0	0	0	0	0	0	0	0	0	0	0	0	0	3	0	0
92	0	0	0	0	0	0	0	0	0	0	0	0	0	0	0	0	0	0
94	0	0	0	0	0	0	0	0	0	0	0	0	0	0	0	0	0	0
94	0	0	0	0	0	0	0	0	0	0	0	0	0	0	0	0	0	0
94	0	0	0	0	0	0	0	0	0	0	0	0	0	0	0	0	0	0
94	0	0	0	0	0	0	0	0	0	0	0	0	0	0	0	0	0	0
94	0	0	0	0	0	0	0	0	0	0	0	0	0	0	0	0	0	0
94	0	0	0	0	0	0	0	0	0	0	0	0	0	0	0	0	0	0
94	0	0	0	0	0	0	0	0	0	0	0	0	0	0	0	0	0	0
94	0	0	0	0	0	0	0	0	0	0	0	0	0	0	0	0	0	0
94	0	0	0	0	0	0	0	0	0	0	0	0	0	0	0	0	0	0
94	0	0	0	0	0	0	0	0	0	0	0	0	0	0	0	0	0	0
94	0	0	0	0	0	0	0	0	0	0	0	0	0	0	0	0	0	0
94	0	0	0	0	0	0	0	0	0	0	0	0	0	0	0	0	0	0
94	0	0	0	0	0	0	0	0	0	0	0	0	0	0	0	0	0	0
94	0	0	0	0	0	0	0	0	0	0	0	0	0	0	0	0	0	0
94	0	0	0	0	0	0	0	0	0	0	0	0	0	0	0	0	0	0
94	0	0	0	0	0	0	0	0	0	0	0	0	0	0	0	0	0	0
94	0	0	0	0	0	0	0	0	0	0	0	0	0	0	0	0	0	0
94	0	0	0	0	0	0	0	0	0	0	0	0	0	0	0	0	0	0
94	0	0	0	0	0	0	0	0	0	0	0	0	0	0	0	0	0	0
94	0	0	0	0	0	0	0	0	0	0	0	0	0	0	0	0	0	0
94	0	0	0	0	0	0	0	0	0	0	0	0	0	0	0	0	0	0
94	0	0	0	0	0	0	0	0	0	0	0	0	0	0	0	0	0	0
94	0	0	0	0	0	0	0	0	0	0	0	0	0	0	0	0	0	0
94	0	0	0	0	0	0	0	0	0	0	0	0	0	0	0	0	0	0
94	0	0	0	0	0	0	0	0	0	0	0	0	0	0	0	0	0	0
94	0	0	0	0	0	0	0	0	0	0	0	0	0	0	0	0	0	0
94	0	0	0	0	0	0	0	0	0	0	0	0	0	0	0	0	0	0
94	0	0	0	0	0	0	0	0	0	0	0	0	0	0	0	0	0	0
94	0	0	0	0	0	0	0	0	0	0	0	0	0	0	0	0	0	0
94	0	0	0	0	0	0	0	0	0	0	0	0	0	0	0	0	0	0
94	0	0	0	0	0	0	0	0	0	0	0	0	0	0	0	0	0	0
94	0	0	0	0	0	0	0	0	0	0	0	0	0	0	0	0	0	0
94	0	0	0	0	0	0	0	0	0	0	0	0	0	0	0	0	0	0
94	0	0	0	0	0	0	0	0	0	0	0	0	0	0	0	0	0	0
94	0	0	0	0	0	0	0	0	0	0	0	0	0	0	0	0	0	0
94	0	0	0	0	0	0	0	0	0	0	0	0	0	0	0	0	0	0
94	0	0		0	0		0	0		0	0		0	0		0	0

## Sheet: Figure S2F
day	UAS-Gnmt/+	UAS-Gnmt/+	UAS-Gnmt/+	NP1-GAL4/+	NP1-GAL4/+	NP1-GAL4/+	NP1-GAL4/UAS-Gnmt	NP1-GAL4/UAS-Gnmt	NP1-GAL4/UAS-Gnmt
Age interval	Dx	Nx	Cx	Dx	Nx	Cx	Dx	Nx	Cx
0		149	0		149	0		150	0
0	0	149	0	0	149	0	0	150	0
2	0	149	0	0	149	0	0	150	0
5	0	149	0	0	149	0	0	150	0
7	0	149	0	0	149	0	0	150	0
9	0	149	0	0	149	0	0	150	0
12	0	149	0	0	149	0	0	150	0
14	0	149	0	0	149	0	0	150	0
16	0	149	0	0	149	0	0	150	0
19	0	149	0	0	149	0	0	150	0
21	0	149	0	0	149	0	0	150	0
23	1	148	0	0	149	0	0	150	0
26	0	148	0	3	146	0	1	149	0
28	0	148	0	0	146	0	0	149	0
30	1	147	0	0	146	0	0	149	0
33	0	147	0	0	146	0	0	149	0
35	1	146	0	0	146	0	0	149	0
37	2	144	0	0	146	0	0	149	0
40	2	142	0	0	146	0	0	149	0
42	2	140	0	1	145	0	2	147	0
44	4	136	0	4	141	0	3	144	0
47	7	129	0	5	136	0	8	136	0
50	10	119	0	7	129	0	7	129	0
54	34	85	0	31	98	0	30	99	0
58	34	51	0	38	60	0	38	61	0
61	29	22	0	14	46	0	19	42	0
64	10	12	0	24	22	0	29	13	0
68	6	6	0	15	7	0	12	1	0
72	3	3	0	4	3	0	1	0	0
75	3	0	0	3	0	0	0	0	0
75	0	0	0	0	0	0	0	0	0
75	0	0	0	0	0	0	0	0	0
75	0	0	0	0	0	0	0	0	0
75	0	0	0	0	0	0	0	0	0
75	0	0	0	0	0	0	0	0	0
75	0	0	0	0	0	0	0	0	0
75	0	0	0	0	0	0	0	0	0
75	0	0	0	0	0	0	0	0	0
75	0	0	0	0	0	0	0	0	0
75	0	0	0	0	0	0	0	0	0
75	0	0	0	0	0	0	0	0	0
75	0	0	0	0	0	0	0	0	0
75	0	0	0	0	0	0	0	0	0
75	0	0	0	0	0	0	0	0	0
75	0	0	0	0	0	0	0	0	0
75	0	0	0	0	0	0	0	0	0
75	0	0	0	0	0	0	0	0	0
75	0	0	0	0	0	0	0	0	0
75	0	0	0	0	0	0	0	0	0
75	0	0	0	0	0	0	0	0	0
75	0	0	0	0	0	0	0	0	0
75	0	0	0	0	0	0	0	0	0
75	0	0	0	0	0	0	0	0	0
75	0	0	0	0	0	0	0	0	0
75	0	0	0	0	0	0	0	0	0
75	0	0	0	0	0	0	0	0	0
75	0	0	0	0	0	0	0	0	0
75	0	0	0	0	0	0	0	0	0
75	0	0	0	0	0	0	0	0	0
75	0	0	0	0	0	0	0	0	0
75	0	0	0	0	0	0	0	0	0
75	0	0	0	0	0	0	0	0	0
75	0	0	0	0	0	0	0	0	0
75	0	0	0	0	0	0	0	0	0
75	0	0	0	0	0	0	0	0	0
75	0	0	0	0	0	0	0	0	0
75	0	0	0	0	0	0	0	0	0
75	0	0	0	0	0	0	0	0	0
75	0	0	0	0	0	0	0	0	0
75	0	0	0	0	0	0	0	0	0
75	0	0	0	0	0	0	0	0	0
75	0	0	0	0	0	0	0	0	0
75	0	0	0	0	0	0	0	0	0
75	0	0	0	0	0	0	0	0	0
75	0	0	0	0	0	0	0	0	0
75	0	0		0	0		0	0

## Sheet: Figure S3A
day	FB-GAL4/+	FB-GAL4/+	FB-GAL4/+	Pumpless-GAL4/+	Pumpless-GAL4/+	Pumpless-GAL4/+	UAS-Gnmt/+	UAS-Gnmt/+	UAS-Gnmt/+	UAS-Gnmt/FB-GAL4	UAS-Gnmt/FB-GAL4	UAS-Gnmt/FB-GAL4	UAS-Gnmt/Pumpless-GAL4	UAS-Gnmt/Pumpless-GAL4	UAS-Gnmt/Pumpless-GAL4
Age interval	Dx	Nx	Cx	Dx	Nx	Cx	Dx	Nx	Cx	Dx	Nx	Cx	Dx	Nx	Cx
0		100	0		100	0		100	0		100	0		100	0
0	0	100	0	0	100	0	0	100	0	0	100	0	0	100	0
0.25	0	100	0	0	100	0	0	100	0	0	100	0	0	100	0
0.5	0	100	0	0	100	0	0	100	0	0	100	0	0	100	0
1.08333	0	100	0	0	100	0	0	100	0	0	100	0	0	100	0
1.29167	0	100	0	0	100	0	0	100	0	0	100	0	0	100	0
1.45833	0	100	0	0	100	0	0	100	0	0	100	0	0	100	0
2.08333	0	100	0	0	100	0	0	100	0	3	97	0	3	97	0
2.33333	1	99	0	2	98	0	2	98	0	6	91	0	7	90	0
3.125	22	77	0	11	87	0	21	77	0	23	68	0	30	60	0
3.41667	13	64	0	19	68	0	14	63	0	17	51	0	12	48	0
4.20833	31	33	0	33	35	0	44	19	0	34	17	0	25	23	0
4.45833	9	24	0	9	26	0	5	14	0	4	13	0	4	19	0
5.20833	15	9	0	19	7	0	12	2	0	11	2	0	18	1	0
5.54167	2	7	0	5	2	0	2	0	0	1	1	0	1	0	0
6.04167	1	6	0	1	1	0	0	0	0	1	0	0	0	0	0
6.29167	2	4	0	1	0	0	0	0	0	0	0	0	0	0	0
6.54167	2	2	0	0	0	0	0	0	0	0	0	0	0	0	0
7.125	2	0	0	0	0	0	0	0	0	0	0	0	0	0	0
7.125	0	0	0	0	0	0	0	0	0	0	0	0	0	0	0
7.125	0	0	0	0	0	0	0	0	0	0	0	0	0	0	0
7.125	0	0	0	0	0	0	0	0	0	0	0	0	0	0	0
7.125	0	0	0	0	0	0	0	0	0	0	0	0	0	0	0
7.125	0	0	0	0	0	0	0	0	0	0	0	0	0	0	0
7.125	0	0	0	0	0	0	0	0	0	0	0	0	0	0	0
7.125	0	0	0	0	0	0	0	0	0	0	0	0	0	0	0
7.125	0	0	0	0	0	0	0	0	0	0	0	0	0	0	0
7.125	0	0	0	0	0	0	0	0	0	0	0	0	0	0	0
7.125	0	0	0	0	0	0	0	0	0	0	0	0	0	0	0
7.125	0	0	0	0	0	0	0	0	0	0	0	0	0	0	0
7.125	0	0	0	0	0	0	0	0	0	0	0	0	0	0	0
7.125	0	0	0	0	0	0	0	0	0	0	0	0	0	0	0
7.125	0	0	0	0	0	0	0	0	0	0	0	0	0	0	0
7.125	0	0	0	0	0	0	0	0	0	0	0	0	0	0	0
7.125	0	0	0	0	0	0	0	0	0	0	0	0	0	0	0
7.125	0	0	0	0	0	0	0	0	0	0	0	0	0	0	0
7.125	0	0	0	0	0	0	0	0	0	0	0	0	0	0	0
7.125	0	0	0	0	0	0	0	0	0	0	0	0	0	0	0
7.125	0	0	0	0	0	0	0	0	0	0	0	0	0	0	0
7.125	0	0	0	0	0	0	0	0	0	0	0	0	0	0	0
7.125	0	0	0	0	0	0	0	0	0	0	0	0	0	0	0
7.125	0	0	0	0	0	0	0	0	0	0	0	0	0	0	0
7.125	0	0	0	0	0	0	0	0	0	0	0	0	0	0	0
7.125	0	0	0	0	0	0	0	0	0	0	0	0	0	0	0
7.125	0	0	0	0	0	0	0	0	0	0	0	0	0	0	0
7.125	0	0	0	0	0	0	0	0	0	0	0	0	0	0	0
7.125	0	0	0	0	0	0	0	0	0	0	0	0	0	0	0
7.125	0	0	0	0	0	0	0	0	0	0	0	0	0	0	0
7.125	0	0	0	0	0	0	0	0	0	0	0	0	0	0	0
7.125	0	0	0	0	0	0	0	0	0	0	0	0	0	0	0
7.125	0	0	0	0	0	0	0	0	0	0	0	0	0	0	0
7.125	0	0	0	0	0	0	0	0	0	0	0	0	0	0	0
7.125	0	0	0	0	0	0	0	0	0	0	0	0	0	0	0
7.125	0	0	0	0	0	0	0	0	0	0	0	0	0	0	0
7.125	0	0	0	0	0	0	0	0	0	0	0	0	0	0	0
7.125	0	0	0	0	0	0	0	0	0	0	0	0	0	0	0
7.125	0	0	0	0	0	0	0	0	0	0	0	0	0	0	0
7.125	0	0	0	0	0	0	0	0	0	0	0	0	0	0	0
7.125	0	0	0	0	0	0	0	0	0	0	0	0	0	0	0
7.125	0	0	0	0	0	0	0	0	0	0	0	0	0	0	0
7.125	0	0	0	0	0	0	0	0	0	0	0	0	0	0	0
7.125	0	0	0	0	0	0	0	0	0	0	0	0	0	0	0
7.125	0	0	0	0	0	0	0	0	0	0	0	0	0	0	0
7.125	0	0	0	0	0	0	0	0	0	0	0	0	0	0	0
7.125	0	0	0	0	0	0	0	0	0	0	0	0	0	0	0
7.125	0	0	0	0	0	0	0	0	0	0	0	0	0	0	0
7.125	0	0	0	0	0	0	0	0	0	0	0	0	0	0	0
7.125	0	0	0	0	0	0	0	0	0	0	0	0	0	0	0
7.125	0	0	0	0	0	0	0	0	0	0	0	0	0	0	0
7.125	0	0	0	0	0	0	0	0	0	0	0	0	0	0	0
7.125	0	0	0	0	0	0	0	0	0	0	0	0	0	0	0
7.125	0	0	0	0	0	0	0	0	0	0	0	0	0	0	0
7.125	0	0	0	0	0	0	0	0	0	0	0	0	0	0	0
7.125	0	0	0	0	0	0	0	0	0	0	0	0	0	0	0
7.125	0	0	0	0	0	0	0	0	0	0	0	0	0	0	0
7.125	0	0		0	0		0	0		0	0		0	0

## Sheet: Figure S3B
day	UAS-Gnmt/+_EtOH	UAS-Gnmt/+_EtOH	UAS-Gnmt/+_EtOH	UAS-Gnmt/+_RU	UAS-Gnmt/+_RU	UAS-Gnmt/+_RU	S106GS/+_EtOH	S106GS/+_EtOH	S106GS/+_EtOH	S106GS/+_RU	S106GS/+_RU	S106GS/+_RU	UAS-Gnmt/S106GS_EtOH	UAS-Gnmt/S106GS_EtOH	UAS-Gnmt/S106GS_EtOH	UAS-Gnmt/S106GS_RU	UAS-Gnmt/S106GS_RU	UAS-Gnmt/S106GS_RU
Age interval	Dx	Nx	Cx	Dx	Nx	Cx	Dx	Nx	Cx	Dx	Nx	Cx	Dx	Nx	Cx	Dx	Nx	Cx
0		100	0		100	0		100	0		100	0		100	0		100	0
0	0	100	0	0	100	0	0	100	0	0	100	0	0	100	0	0	100	0
0.25	0	100	0	0	100	0	0	100	0	0	100	0	0	100	0	0	100	0
1.08333	0	100	0	0	100	0	2	98	0	0	100	0	0	100	0	5	95	0
1.25	0	100	0	0	100	0	1	97	0	2	98	0	1	99	0	8	87	0
1.375	0	100	0	1	99	0	1	96	0	3	95	0	4	95	0	3	84	0
1.5	0	100	0	0	99	0	1	95	0	0	95	0	3	92	0	8	76	0
2.02083	3	97	0	11	88	0	24	71	0	19	76	0	46	46	0	35	41	0
2.20833	4	93	0	7	81	0	14	57	0	18	58	0	7	39	0	12	29	0
2.41667	12	81	0	14	67	0	19	38	0	20	38	0	16	23	0	15	14	0
3.02083	39	42	0	40	27	0	25	13	0	24	14	0	14	9	0	13	1	0
3.22917	14	28	0	10	17	0	5	8	0	3	11	0	1	8	0	1	0	0
3.41667	13	15	0	7	10	0	4	4	0	2	9	0	4	4	0	0	0	0
4.0625	9	6	0	7	3	0	3	1	0	2	7	0	3	1	0	0	0	0
4.20833	5	1	0	3	0	0	1	0	0	6	1	0	1	0	0	0	0	0
4.39583	1	0	0	0	0	0	0	0	0	1	0	0	0	0	0	0	0	0
4.39583	0	0	0	0	0	0	0	0	0	0	0	0	0	0	0	0	0	0
4.39583	0	0	0	0	0	0	0	0	0	0	0	0	0	0	0	0	0	0
4.39583	0	0	0	0	0	0	0	0	0	0	0	0	0	0	0	0	0	0
4.39583	0	0	0	0	0	0	0	0	0	0	0	0	0	0	0	0	0	0
4.39583	0	0	0	0	0	0	0	0	0	0	0	0	0	0	0	0	0	0
4.39583	0	0	0	0	0	0	0	0	0	0	0	0	0	0	0	0	0	0
4.39583	0	0	0	0	0	0	0	0	0	0	0	0	0	0	0	0	0	0
4.39583	0	0	0	0	0	0	0	0	0	0	0	0	0	0	0	0	0	0
4.39583	0	0	0	0	0	0	0	0	0	0	0	0	0	0	0	0	0	0
4.39583	0	0	0	0	0	0	0	0	0	0	0	0	0	0	0	0	0	0
4.39583	0	0	0	0	0	0	0	0	0	0	0	0	0	0	0	0	0	0
4.39583	0	0	0	0	0	0	0	0	0	0	0	0	0	0	0	0	0	0
4.39583	0	0	0	0	0	0	0	0	0	0	0	0	0	0	0	0	0	0
4.39583	0	0	0	0	0	0	0	0	0	0	0	0	0	0	0	0	0	0
4.39583	0	0	0	0	0	0	0	0	0	0	0	0	0	0	0	0	0	0
4.39583	0	0	0	0	0	0	0	0	0	0	0	0	0	0	0	0	0	0
4.39583	0	0	0	0	0	0	0	0	0	0	0	0	0	0	0	0	0	0
4.39583	0	0	0	0	0	0	0	0	0	0	0	0	0	0	0	0	0	0
4.39583	0	0	0	0	0	0	0	0	0	0	0	0	0	0	0	0	0	0
4.39583	0	0	0	0	0	0	0	0	0	0	0	0	0	0	0	0	0	0
4.39583	0	0	0	0	0	0	0	0	0	0	0	0	0	0	0	0	0	0
4.39583	0	0	0	0	0	0	0	0	0	0	0	0	0	0	0	0	0	0
4.39583	0	0	0	0	0	0	0	0	0	0	0	0	0	0	0	0	0	0
4.39583	0	0	0	0	0	0	0	0	0	0	0	0	0	0	0	0	0	0
4.39583	0	0	0	0	0	0	0	0	0	0	0	0	0	0	0	0	0	0
4.39583	0	0	0	0	0	0	0	0	0	0	0	0	0	0	0	0	0	0
4.39583	0	0	0	0	0	0	0	0	0	0	0	0	0	0	0	0	0	0
4.39583	0	0	0	0	0	0	0	0	0	0	0	0	0	0	0	0	0	0
4.39583	0	0	0	0	0	0	0	0	0	0	0	0	0	0	0	0	0	0
4.39583	0	0	0	0	0	0	0	0	0	0	0	0	0	0	0	0	0	0
4.39583	0	0	0	0	0	0	0	0	0	0	0	0	0	0	0	0	0	0
4.39583	0	0	0	0	0	0	0	0	0	0	0	0	0	0	0	0	0	0
4.39583	0	0	0	0	0	0	0	0	0	0	0	0	0	0	0	0	0	0
4.39583	0	0	0	0	0	0	0	0	0	0	0	0	0	0	0	0	0	0
4.39583	0	0	0	0	0	0	0	0	0	0	0	0	0	0	0	0	0	0
4.39583	0	0	0	0	0	0	0	0	0	0	0	0	0	0	0	0	0	0
4.39583	0	0	0	0	0	0	0	0	0	0	0	0	0	0	0	0	0	0
4.39583	0	0	0	0	0	0	0	0	0	0	0	0	0	0	0	0	0	0
4.39583	0	0	0	0	0	0	0	0	0	0	0	0	0	0	0	0	0	0
4.39583	0	0	0	0	0	0	0	0	0	0	0	0	0	0	0	0	0	0
4.39583	0	0	0	0	0	0	0	0	0	0	0	0	0	0	0	0	0	0
4.39583	0	0	0	0	0	0	0	0	0	0	0	0	0	0	0	0	0	0
4.39583	0	0	0	0	0	0	0	0	0	0	0	0	0	0	0	0	0	0
4.39583	0	0	0	0	0	0	0	0	0	0	0	0	0	0	0	0	0	0
4.39583	0	0	0	0	0	0	0	0	0	0	0	0	0	0	0	0	0	0
4.39583	0	0	0	0	0	0	0	0	0	0	0	0	0	0	0	0	0	0
4.39583	0	0	0	0	0	0	0	0	0	0	0	0	0	0	0	0	0	0
4.39583	0	0	0	0	0	0	0	0	0	0	0	0	0	0	0	0	0	0
4.39583	0	0	0	0	0	0	0	0	0	0	0	0	0	0	0	0	0	0
4.39583	0	0	0	0	0	0	0	0	0	0	0	0	0	0	0	0	0	0
4.39583	0	0	0	0	0	0	0	0	0	0	0	0	0	0	0	0	0	0
4.39583	0	0	0	0	0	0	0	0	0	0	0	0	0	0	0	0	0	0
4.39583	0	0	0	0	0	0	0	0	0	0	0	0	0	0	0	0	0	0
4.39583	0	0	0	0	0	0	0	0	0	0	0	0	0	0	0	0	0	0
4.39583	0	0	0	0	0	0	0	0	0	0	0	0	0	0	0	0	0	0
4.39583	0	0	0	0	0	0	0	0	0	0	0	0	0	0	0	0	0	0
4.39583	0	0	0	0	0	0	0	0	0	0	0	0	0	0	0	0	0	0
4.39583	0	0	0	0	0	0	0	0	0	0	0	0	0	0	0	0	0	0
4.39583	0	0	0	0	0	0	0	0	0	0	0	0	0	0	0	0	0	0
4.39583	0	0		0	0		0	0		0	0		0	0		0	0

## Sheet: Figure S3C
day	UAS-Gnmt/+_EtOH	UAS-Gnmt/+_EtOH	UAS-Gnmt/+_EtOH	UAS-Gnmt/+_RU	UAS-Gnmt/+_RU	UAS-Gnmt/+_RU	S106GS/+_EtOH	S106GS/+_EtOH	S106GS/+_EtOH	S106GS/+_RU	S106GS/+_RU	S106GS/+_RU	UAS-Gnmt/S106GS_EtOH	UAS-Gnmt/S106GS_EtOH	UAS-Gnmt/S106GS_EtOH	UAS-Gnmt/S106GS_RU	UAS-Gnmt/S106GS_RU	UAS-Gnmt/S106GS_RU
Age interval	Dx	Nx	Cx	Dx	Nx	Cx	Dx	Nx	Cx	Dx	Nx	Cx	Dx	Nx	Cx	Dx	Nx	Cx
0		100	0		100	0		100	0		100	0		100	0		100	0
0.208333	0	100	0	0	100	0	0	100	0	0	100	0	0	100	0	0	100	0
1	0	100	0	0	100	0	0	100	0	0	100	0	0	100	0	0	100	0
1.375	19	81	0	12	88	0	3	97	0	4	96	0	6	94	0	7	93	0
1.95833	16	65	0	14	74	0	6	91	0	5	91	0	7	87	0	8	85	0
2.20833	17	48	0	22	52	0	13	78	0	17	74	0	17	70	0	15	70	0
2.45833	12	36	0	8	44	0	13	65	0	9	65	0	12	58	0	15	55	0
3.08333	19	17	0	33	11	0	38	27	0	42	23	0	31	27	0	29	26	0
3.27083	3	14	0	3	8	0	12	15	0	5	18	0	5	22	0	5	21	0
4.29167	8	6	0	5	3	0	8	7	0	9	9	0	13	9	0	11	10	0
5.375	4	2	0	2	1	0	4	3	0	6	3	0	7	2	0	8	2	0
5.95833	2	0	0	1	0	0	1	2	0	2	1	0	1	1	0	1	1	0
7	0	0	0	0	0	0	2	0	0	1	0	0	1	0	0	1	0	0
7.33333	0	0	0	0	0	0	0	0	0	0	0	0	0	0	0	0	0	0
7.33333	0	0	0	0	0	0	0	0	0	0	0	0	0	0	0	0	0	0
7.33333	0	0	0	0	0	0	0	0	0	0	0	0	0	0	0	0	0	0
7.33333	0	0	0	0	0	0	0	0	0	0	0	0	0	0	0	0	0	0
7.33333	0	0	0	0	0	0	0	0	0	0	0	0	0	0	0	0	0	0
7.33333	0	0	0	0	0	0	0	0	0	0	0	0	0	0	0	0	0	0
7.33333	0	0	0	0	0	0	0	0	0	0	0	0	0	0	0	0	0	0
7.33333	0	0	0	0	0	0	0	0	0	0	0	0	0	0	0	0	0	0
7.33333	0	0	0	0	0	0	0	0	0	0	0	0	0	0	0	0	0	0
7.33333	0	0	0	0	0	0	0	0	0	0	0	0	0	0	0	0	0	0
7.33333	0	0	0	0	0	0	0	0	0	0	0	0	0	0	0	0	0	0
7.33333	0	0	0	0	0	0	0	0	0	0	0	0	0	0	0	0	0	0
7.33333	0	0	0	0	0	0	0	0	0	0	0	0	0	0	0	0	0	0
7.33333	0	0	0	0	0	0	0	0	0	0	0	0	0	0	0	0	0	0
7.33333	0	0	0	0	0	0	0	0	0	0	0	0	0	0	0	0	0	0
7.33333	0	0	0	0	0	0	0	0	0	0	0	0	0	0	0	0	0	0
7.33333	0	0	0	0	0	0	0	0	0	0	0	0	0	0	0	0	0	0
7.33333	0	0	0	0	0	0	0	0	0	0	0	0	0	0	0	0	0	0
7.33333	0	0	0	0	0	0	0	0	0	0	0	0	0	0	0	0	0	0
7.33333	0	0	0	0	0	0	0	0	0	0	0	0	0	0	0	0	0	0
7.33333	0	0	0	0	0	0	0	0	0	0	0	0	0	0	0	0	0	0
7.33333	0	0	0	0	0	0	0	0	0	0	0	0	0	0	0	0	0	0
7.33333	0	0	0	0	0	0	0	0	0	0	0	0	0	0	0	0	0	0
7.33333	0	0	0	0	0	0	0	0	0	0	0	0	0	0	0	0	0	0
7.33333	0	0	0	0	0	0	0	0	0	0	0	0	0	0	0	0	0	0
7.33333	0	0	0	0	0	0	0	0	0	0	0	0	0	0	0	0	0	0
7.33333	0	0	0	0	0	0	0	0	0	0	0	0	0	0	0	0	0	0
7.33333	0	0	0	0	0	0	0	0	0	0	0	0	0	0	0	0	0	0
7.33333	0	0	0	0	0	0	0	0	0	0	0	0	0	0	0	0	0	0
7.33333	0	0	0	0	0	0	0	0	0	0	0	0	0	0	0	0	0	0
7.33333	0	0	0	0	0	0	0	0	0	0	0	0	0	0	0	0	0	0
7.33333	0	0	0	0	0	0	0	0	0	0	0	0	0	0	0	0	0	0
7.33333	0	0	0	0	0	0	0	0	0	0	0	0	0	0	0	0	0	0
7.33333	0	0	0	0	0	0	0	0	0	0	0	0	0	0	0	0	0	0
7.33333	0	0	0	0	0	0	0	0	0	0	0	0	0	0	0	0	0	0
7.33333	0	0	0	0	0	0	0	0	0	0	0	0	0	0	0	0	0	0
7.33333	0	0	0	0	0	0	0	0	0	0	0	0	0	0	0	0	0	0
7.33333	0	0	0	0	0	0	0	0	0	0	0	0	0	0	0	0	0	0
7.33333	0	0	0	0	0	0	0	0	0	0	0	0	0	0	0	0	0	0
7.33333	0	0	0	0	0	0	0	0	0	0	0	0	0	0	0	0	0	0
7.33333	0	0	0	0	0	0	0	0	0	0	0	0	0	0	0	0	0	0
7.33333	0	0	0	0	0	0	0	0	0	0	0	0	0	0	0	0	0	0
7.33333	0	0	0	0	0	0	0	0	0	0	0	0	0	0	0	0	0	0
7.33333	0	0	0	0	0	0	0	0	0	0	0	0	0	0	0	0	0	0
7.33333	0	0	0	0	0	0	0	0	0	0	0	0	0	0	0	0	0	0
7.33333	0	0	0	0	0	0	0	0	0	0	0	0	0	0	0	0	0	0
7.33333	0	0	0	0	0	0	0	0	0	0	0	0	0	0	0	0	0	0
7.33333	0	0	0	0	0	0	0	0	0	0	0	0	0	0	0	0	0	0
7.33333	0	0	0	0	0	0	0	0	0	0	0	0	0	0	0	0	0	0
7.33333	0	0	0	0	0	0	0	0	0	0	0	0	0	0	0	0	0	0
7.33333	0	0	0	0	0	0	0	0	0	0	0	0	0	0	0	0	0	0
7.33333	0	0	0	0	0	0	0	0	0	0	0	0	0	0	0	0	0	0
7.33333	0	0	0	0	0	0	0	0	0	0	0	0	0	0	0	0	0	0
7.33333	0	0	0	0	0	0	0	0	0	0	0	0	0	0	0	0	0	0
7.33333	0	0	0	0	0	0	0	0	0	0	0	0	0	0	0	0	0	0
7.33333	0	0	0	0	0	0	0	0	0	0	0	0	0	0	0	0	0	0
7.33333	0	0	0	0	0	0	0	0	0	0	0	0	0	0	0	0	0	0
7.33333	0	0	0	0	0	0	0	0	0	0	0	0	0	0	0	0	0	0
7.33333	0	0	0	0	0	0	0	0	0	0	0	0	0	0	0	0	0	0
7.33333	0	0	0	0	0	0	0	0	0	0	0	0	0	0	0	0	0	0
7.33333	0	0	0	0	0	0	0	0	0	0	0	0	0	0	0	0	0	0
7.33333	0	0	0	0	0	0	0	0	0	0	0	0	0	0	0	0	0	0
		0			0			0			0			0			0
